# Supplementary material for: Platelet-to-Lymphocyte and Glucose-to-Lymphocyte Ratios as Prognostic Markers in Hospitalized Patients with Acute Coronary Syndrome
Source: J Cardiovasc Dev Dis. 2025 Aug 30;12(9):334. doi: 10.3390/jcdd12090334 (PMC12470989; doi:10.3390/jcdd12090334)
Supplement: Supplementary file 1 [file jcdd-12-00334-s001.zip]

Archive with 1 entries (1 files):
- jcdd-3701182-supplementary.pdf
